# Supplementary material for: Factorial Invariance of the Satisfaction with Life Scale (SWLS) in Mexican and Colombian University Students
Source: Behav Sci (Basel). 2025 Feb 26;15(3):277. doi: 10.3390/bs15030277 (PMC11939420; doi:10.3390/bs15030277)
Supplement: Supplementary file 1 [file behavsci-15-00277-s001.zip]

Archive with 1 entries (1 files):
- behavsci-3487177-supplementary.pdf
